# Supplementary material for: An Attenuated Recombinant Newcastle Disease Virus of Genotype VII Generated by Reverse Genetics
Source: Viruses. 2025 Dec 15;17(12):1618. doi: 10.3390/v17121618 (PMC12737340; doi:10.3390/v17121618)
Supplement: Supplementary file 1 [file viruses-17-01618-s001.zip]

Archive with 1 entries (1 files):
- viruses-4013746-supplementary.pdf
